# Supplementary material for: Enabling Clonal Analyses of Yeast in Outer Space by Encapsulation and Desiccation in Hollow Microparticles
Source: Life (Basel). 2022 Jul 31;12(8):1168. doi: 10.3390/life12081168 (PMC9410522; doi:10.3390/life12081168)
Supplement: Supplementary file 1 [file life-12-01168-s001.zip]

Archive with 2 entries (2 files):
- life-1803511_Supplementary_Material_REV1.pdf
- Video_S1_ParticleRehydration_-Trehalose.avi
